# Supplementary material for: A new species of Erythrostemon (Leguminosae, Caesalpinioideae) from the western Río Balsas Depression, Mexico
Source: PhytoKeys. 2017 Jan 9;(76):31–8. doi: 10.3897/phytokeys.76.10921 (PMC5301983; doi:10.3897/phytokeys.76.10921)
Supplement: XML Treatment for Erythrostemon guevarafeferii [file phytokeys.76.10921-treatment1.xml]

<!DOCTYPE tp:taxon-treatment
  PUBLIC "-//TaxonX//DTD Taxonomic Treatment Publishing DTD v0 20100105//EN" "tax-treatment-NSO.dtd">
<tp:taxon-treatment xmlns:tp="http://www.plazi.org/taxpub"><tp:treatment-meta><kwd-group><label>Taxon classification</label><kwd><named-content content-type="kingdom">Plantae</named-content></kwd><kwd><named-content content-type="order">Fabales</named-content></kwd><kwd><named-content content-type="family">Fabaceae</named-content></kwd></kwd-group><mixed-citation publication-type="journal"><person-group><name><surname>Sotuyo</surname><given-names>Solange</given-names></name><name><surname>Contreras-Jiménez</surname><given-names>José Luis</given-names></name><name><surname>Lewis</surname><given-names>Gwilym P.</given-names></name></person-group><article-title>A new species of <italic><tp:taxon-name><tp:taxon-name-part taxon-name-part-type="genus">Erythrostemon</tp:taxon-name-part></tp:taxon-name></italic> (<tp:taxon-name><tp:taxon-name-part taxon-name-part-type="family">Leguminosae</tp:taxon-name-part></tp:taxon-name>, <tp:taxon-name><tp:taxon-name-part taxon-name-part-type="subfamily">Caesalpinioideae</tp:taxon-name-part></tp:taxon-name>) from the western Río Balsas Depression, Mexico</article-title><source>PhytoKeys</source><day>9</day><month>1</month><year>2017</year><volume>2017</volume><issue>76</issue><fpage>31</fpage><lpage>38</lpage><pub-id pub-id-type="doi">10.3897/phytokeys.76.10921</pub-id></mixed-citation></tp:treatment-meta><tp:nomenclature><tp:taxon-name>
            <tp:taxon-name-part taxon-name-part-type="genus">Erythrostemon</tp:taxon-name-part>
            <tp:taxon-name-part taxon-name-part-type="species">guevarafeferii</tp:taxon-name-part>
            <object-id xmlns:xlink="http://www.w3.org/1999/xlink" content-type="ipni" xlink:type="simple">urn:lsid:ipni.org:names:77159617-1</object-id>
          </tp:taxon-name><tp:taxon-authority>J.L.Contreras, S.Sotuyo &amp; G.P.Lewis</tp:taxon-authority><tp:taxon-status xmlns:xlink="http://www.w3.org/1999/xlink" xlink:type="simple">sp. nov.</tp:taxon-status><xref ref-type="fig" rid="F1">Figure 1</xref></tp:nomenclature><tp:treatment-sec sec-type="material" id="SECID0EGFAC"><title>Type.</title><p>México, Michoacán. Cerca de la cortina de la presa El Infiernillo <italic>J.L. Contreras 3111</italic> (Holotype: <named-content xmlns:xlink="http://www.w3.org/1999/xlink" content-type="dwc:institutional_code" xlink:type="simple">MEXU</named-content>; Isotypes: <named-content xmlns:xlink="http://www.w3.org/1999/xlink" content-type="dwc:institutional_code" xlink:type="simple">FCME</named-content>, K, <named-content xmlns:xlink="http://www.w3.org/1999/xlink" content-type="dwc:institutional_code" xlink:type="simple">MEXU</named-content>).</p><p>
            <italic><tp:taxon-name><tp:taxon-name-part taxon-name-part-type="genus">Erythrostemon</tp:taxon-name-part> <tp:taxon-name-part taxon-name-part-type="species">hintonii</tp:taxon-name-part></tp:taxon-name></italic> affinis sed glabra, structuris floralibus omnino glanduliferis, foliis minoribus cum minus foliolis fasciculatus in dimidio superiore rhachidis pinnae, floribus brevioribus, sepalis laete ochraceis et petalis salmoneis, pedicellis articulatis in dimidio superiore longitudinis, legumine omnino glabro et stipitatis glandulis rubris obducto. Etiam differt inflorescentias arcuatas et pendulas cum pedicellis florum gracilibus, fere horizontalibus vel reflexis, tortis itaque floribus resupinatis.</p><!--PageBreak--><!--PageBreak--><p>Similar to <italic><tp:taxon-name><tp:taxon-name-part taxon-name-part-type="genus">Erythrostemon</tp:taxon-name-part> <tp:taxon-name-part taxon-name-part-type="species">hintonii</tp:taxon-name-part></tp:taxon-name></italic>, but glabrous, all flower structures glandular, leaves smaller with fewer leaflets, flowers shorter, sepals light yellow-ochre and petals salmon coloured, pedicels articulated at, or above, their middle, legume completely glabrous and with stipitate red glands. Also differing in the curved and/or pendulous inflorescences with the flowers on slender, horizontal or reflexed, twisted pedicels that render them resupinate.</p></tp:treatment-sec><tp:treatment-sec sec-type="description" id="SECID0EUGAC"><title>Description.</title><p>Small tree or shrub, 2–6 m tall, bark grey pruinose, exfoliating, young branches reddish grey pruinose. Leaves bipinnate, (7.5–) 10–20 (–22) cm long; stipules triangular-acuminate, caducous, 2–3 × 1.2–1.5 mm, margin with red stipitate glands, white hairy on both surfaces; petiole (2–) 3.0–6.5 (–7.3) cm long, pubescent or glabrescent when mature; rachis (3–) 5.0–14.5 (–15.7) cm long, indumentum similar to that of the petiole; pinnae (5–) 7–13 per leaf, (1.6–) 2–6 (–7.7) cm long, densely pubescent when young, glabrescent when mature; leaflets (3) 4–7 (–10) jugate, clustered on the upper half of the pinnae rachises, obovate, elliptic or oblong-elliptic (6–) 10–20 (–25) × (4–) 5–11 (–13) mm, base rounded, slightly oblique, margin entire and lacking glands, or with sunken black punctate glands that render the margin slightly crenulate, apex obtuse to rounded, pubescent or glabrescent at maturity. Inflorescence an erect or pendulous (the peduncles curved downwards), terminal or axillary raceme or panicle (with few branches near the base), (6–) 10–36 cm long, densely white pubescent, and with red glands; bracts ovate-caudate, caducous, (2.5–) 3.2–5.0 (–5.7) × (1–) 1.3–2.0 (–2.3) mm, margin with or without glands, densely white pubescent on both surfaces; pedicels slender, erect-patent, (6–) 7.5–11.0 (–16.5) mm long, articulated at or above the middle, densely white pubescent, sometimes twisted, so that the flowers are resupinate (although then presented with the median petal uppermost on the pendulous inflorescences). Calyx light yellow-ochre, densely pubescent, tube obliquely obconic, laterally compressed, (4.3–) 4.7–6.0 × (2.1–) 2.5–3.5 (–4) mm; adaxial sepals ovate to oblong-ovate, 5.5–7.0 × 2.5–4.1 mm, slightly concave, the lateral sepals oblong-ovate, 5.4–7.0 mm × 2.7–4.0 mm; abaxial sepal cymbiform, (5.7–) 6–7.2 (–7.4) × (3.6–) 3.8–5.0 mm, all sepals with an entire margin, glandular ciliate and with an acute apex, puberulent on adaxial surface; petals salmon-coloured, clawed; adaxial petal ovate, 5.2–7.5 × 3.5–5.5 mm, base cordate, margin entire, apex obtuse, rounded, with stipitate glands near the claw apex on the abaxial surface, pilose on the adaxial surface; claw 1.8–3.0 mm long, sigmoid curved, ciliate, pilose and glandular-stipitate on abaxial surface or glabrous and sparsely stipitate-glandular; lateral petals ovate, 5.6–7.5 (–8) × 4.2–6 (–6.5) mm, base obtuse, margin glandular ciliate up to ⅕ of its length, apex rounded or obtuse, stipitate-glandular on abaxial surface, the abaxial petals ovate (6–) 6.5–8.5 × 3.7–5.5 (–5.7) mm, base oblique, margin entire, glandular ciliate from the base up to ⅕ of their length, apex obtuse, the claw ciliate and pilose on its abaxial surface; stamens curved, filaments (6.5–) 7.5–9.5 (–10) mm long, flattened at the base, densely villous to ¾ of their length, the upper third with lime green stipitate glands; anthers oblong-elliptic, (1.2–) 1.3–1.8 × (0.8–) 0.9–1.2 (–1.3) mm, erect at anthesis; ovary <!--PageBreak-->(1.7–) 2–3 (–3.5) mm long borne on a stipe 0.5 mm long, densely sericeous and with green cupuliform glands (or these absent); style curved, of different lengths in individual flowers, either short, 2.5–3.5 mm long, or well developed and 4.0–6.5 mm long, pilose for ½ of its length from base; stigma porate laterally; ovules 2 (–3) per ovary. Legume falcate, (3.7–) 4.3–5.7 × 1.1–1.7 cm, chartaceous, brown-yellow to vinaceous, densely to sparsely pubescent or glabrous when mature, with red stipitate glands or these glands absent, sutures densely pubescent, elastically dehiscent; seeds 1–2 (–3) per fruit, obovate, (8.6–) 9.5–10.5 (–11) × 7.5–9.6 × (1.7–) 1.9–2.2 (–2.4) mm, olive-brown, nitid.</p><fig id="F1" position="float" orientation="portrait"><label>Figure 1.</label><caption><p>
          <italic><tp:taxon-name><tp:taxon-name-part taxon-name-part-type="genus">Erythrostemon</tp:taxon-name-part> <tp:taxon-name-part taxon-name-part-type="species">guevarafeferii</tp:taxon-name-part></tp:taxon-name></italic>, <bold>a</bold> bipinnate leaves <bold>b</bold> leaflet upper surface showing marginal glands <bold>c</bold> inflorescence with immature fruits developing at base <bold>d</bold> flower <bold>e</bold> adaxial (median) petal <bold>f</bold> lateral petal <bold>g</bold> abaxial petal <bold>h</bold> gynoecium <bold>i</bold> stamens <bold>j</bold> calyx <bold>k</bold> fruit showing the red stipitate glands as black dots. (<bold>a</bold>–<bold>j</bold> drawn from <italic>Contreras-Jiménez et al.</italic> 3111, holotype <named-content xmlns:xlink="http://www.w3.org/1999/xlink" content-type="dwc:institutional_code" xlink:type="simple">MEXU</named-content> <bold>k</bold> from <italic>Contreras-Jiménez</italic> 2860). Drawn by Albino Luna.</p></caption><graphic xmlns:xlink="http://www.w3.org/1999/xlink" xlink:href="phytokeys-076-031-g001.jpg" position="float" orientation="portrait" xlink:type="simple" id="oo_117479.jpg"/></fig></tp:treatment-sec><tp:treatment-sec sec-type="habitat" id="SECID0EXIAC"><title>Habitat.</title><p>Seasonally dry tropical forest on rocky slopes, locally common in secondary vegetation along roads, on alluvial soils near seasonal or permanent streams.</p></tp:treatment-sec><tp:treatment-sec sec-type="distribution" id="SECID0E3IAC"><title>Distribution and phenology.</title><p>Known only from the western region of the Río Balsas Depression, in the states of Guerrero and Michoacán. Flowering from February to April and in fruit from February to May.</p><p>Selected specimens examined. MÉXICO. <bold>Michoacán</bold>: Municipio de Arteaga: El Infiernillo, cerca de la cortina de la presa: <italic>Nuñez &amp; Silva 3905</italic> (<named-content xmlns:xlink="http://www.w3.org/1999/xlink" content-type="dwc:institutional_code" xlink:type="simple">MEXU</named-content>); <italic>J.C. Soto 1331 &amp; S. Zárate</italic> (<named-content xmlns:xlink="http://www.w3.org/1999/xlink" content-type="dwc:institutional_code" xlink:type="simple">MEXU</named-content>); <italic>J.C. Soto 3694</italic> (<named-content xmlns:xlink="http://www.w3.org/1999/xlink" content-type="dwc:institutional_code" xlink:type="simple">MEXU</named-content>); <italic>Sotuyo et al. 41,46,47,48</italic> (K, <named-content xmlns:xlink="http://www.w3.org/1999/xlink" content-type="dwc:institutional_code" xlink:type="simple">MEXU</named-content>); 23 km por el camino a Infiernillo a partir de la carretera Apatzingan-Lázaro Cárdenas: <italic>J.L. Contreras 2060, 2838</italic> (<named-content xmlns:xlink="http://www.w3.org/1999/xlink" content-type="dwc:institutional_code" xlink:type="simple">MEXU</named-content>). Municipio de Nocupétaro: San Antonio de los Muertos; <italic>J.C. Soto 3905 &amp; G. Silva</italic> (<named-content xmlns:xlink="http://www.w3.org/1999/xlink" content-type="dwc:institutional_code" xlink:type="simple">MEXU</named-content>). <bold>Guerrero</bold>: Municipio de la Unión: 5 km al S de Colmeneros, camino a Coahuayutla: <italic>J.L. Contreras 2371, 2372</italic> (<named-content xmlns:xlink="http://www.w3.org/1999/xlink" content-type="dwc:institutional_code" xlink:type="simple">FCME</named-content>); Cerro Prieto, 12 km al E de la Garita: <italic>J.L. Contreras 2388</italic> (<named-content xmlns:xlink="http://www.w3.org/1999/xlink" content-type="dwc:institutional_code" xlink:type="simple">FCME</named-content>); Zihuatanejo, 85 km aprox. NW, on road 22 km to N of La Unión and 7 km to N of Las Juntas del Río towards Santa María: <italic>D.J. Macqueen &amp; A. Nileshwar 446</italic> (K).</p></tp:treatment-sec><tp:treatment-sec sec-type="IUCN Red List category" id="SECID0EZKAC"><title>IUCN Red List category.</title><p>We recommend that <italic><tp:taxon-name><tp:taxon-name-part taxon-name-part-type="genus">Erythrostemon</tp:taxon-name-part> <tp:taxon-name-part taxon-name-part-type="species">guevarafeferii</tp:taxon-name-part></tp:taxon-name></italic> be given a conservation assessment of Vulnerable [VU (B1b-iii)], in accordance with <xref ref-type="bibr" rid="B5">IUCN (2012)</xref> categories and criteria. The extent of occurrence (<abbrev xmlns:xlink="http://www.w3.org/1999/xlink" xlink:title="extent of occurrence" id="ABBRID0ERLAC" xlink:type="simple">EOO</abbrev>) of <italic><tp:taxon-name><tp:taxon-name-part taxon-name-part-type="genus">Erythrostemon</tp:taxon-name-part> <tp:taxon-name-part taxon-name-part-type="species">guevarafeferii</tp:taxon-name-part></tp:taxon-name></italic> is estimated to be over 2424.18 km<sup>2</sup>, well below the 20,000 km<sup>2</sup> upper limit for Vulnerable status under criterion B1, but its area of occupancy (<abbrev xmlns:xlink="http://www.w3.org/1999/xlink" xlink:title="area of occupancy" id="ABBRID0EDMAC" xlink:type="simple">AOO</abbrev>) is estimated to be less than 10 km<sup>2</sup> (the limit for Endangered status under criterion B2). The species is currently known from three discontinuous populations in the states of Michoacán and Guerrero, these separated by differing habitat type, human settlement and agricultural land. <italic><tp:taxon-name><tp:taxon-name-part taxon-name-part-type="genus">Erythrostemon</tp:taxon-name-part> <tp:taxon-name-part taxon-name-part-type="species">guevarafeferii</tp:taxon-name-part></tp:taxon-name></italic> is known in only one protected area, the Reserva de la Biosfera Zicuirán-Infiernillo in Michoacán. The preferred habitat of the species is potentially threatened by future settlement and agricultural activities, as well as by environmental problems associated with drug trafficking organizations.</p></tp:treatment-sec><tp:treatment-sec sec-type="etymology" id="SECID0ETMAC"><title>Etymology.</title><p>The species epithet is dedicated to Fernando Guevara Fefer who recently passed away. Friend, botany teacher and researcher at the <named-content xmlns:xlink="http://www.w3.org/1999/xlink" xlink:type="simple" content-type="institution" xlink:href="http://grbio.org/institution/universidad-michoacana-de-san-nicol%C3%A1s-de-hidalgo" id="NCID0EZMAC">Universidad Michoacana de San Nicolás de Hidalgo</named-content>, he was interested in the genus <italic><tp:taxon-name><tp:taxon-name-part taxon-name-part-type="genus">Bursera</tp:taxon-name-part></tp:taxon-name></italic> and in floristic and vegetation studies within Michoacán, particularly in the Infiernillo region where the type specimen was collected.</p><!--PageBreak--></tp:treatment-sec><ref-list><ref id="B5"><mixed-citation xmlns:xlink="http://www.w3.org/1999/xlink" xlink:type="simple">
          <institution xlink:type="simple">IUCN</institution> (<year>2012</year>) <source>IUCN Red List Categories and Criteria, Version 3.1</source>. Prepared by the <publisher-name>IUCN Species Survival Commission</publisher-name>. <publisher-name>IUCN</publisher-name>, <publisher-loc>Gland, Switzerland</publisher-loc>, and <publisher-loc>Cambridge, United Kingdom</publisher-loc>. <ext-link xlink:type="simple" ext-link-type="uri" xlink:href="http://www.iucn.org">http://www.iucn.org</ext-link></mixed-citation></ref></ref-list></tp:taxon-treatment>
